# Supplementary material for: Determination of Multiclass Cyanotoxins in Blue-Green Algae (BGA) Dietary Supplements Using Hydrophilic Interaction Liquid Chromatography-Tandem Mass Spectrometry
Source: Toxins (Basel). 2023 Feb 4;15(2):127. doi: 10.3390/toxins15020127 (PMC9960112; doi:10.3390/toxins15020127)
Supplement: Supplementary file 1 [file toxins-15-00127-s001.zip]

Archive with 1 entries (1 files):
- toxins-2121084-supplementary.pdf
